# Supplementary material for: Compounds from the Medicines for Malaria Venture Box Inhibit In Vitro Growth of Babesia divergens, a Blood-Borne Parasite of Veterinary and Zoonotic Importance
Source: Molecules. 2021 Nov 24;26(23):7118. doi: 10.3390/molecules26237118 (PMC8658764; doi:10.3390/molecules26237118)
Supplement: Supplementary file 1 [file molecules-26-07118-s001.zip]

Archive with 1 entries (1 files):
- molecules-1422014-supplementary.pdf
